# Supplementary material for: Modulation of mTOR Within Retinal Pigment Epithelium Affects Cell Viability and Mitochondrial Pathology
Source: Int J Mol Sci. 2025 Sep 26;26(19):9442. doi: 10.3390/ijms26199442 (PMC12524646; doi:10.3390/ijms26199442)
Supplement: Supplementary file 1 [file ijms-26-09442-s001.zip]

Archive with 1 entries (1 files):
- ijms-3822096-supplementary.pdf
